# Supplementary material for: Development of a QuEChERS–HPLC–FLD Procedure for the Simultaneous Detection of Residues of Florfenicol, Its Metabolite Florfenicol Amine, and Three Fluoroquinolones in Eggs
Source: Molecules. 2024 Jan 3;29(1):252. doi: 10.3390/molecules29010252 (PMC10780869; doi:10.3390/molecules29010252)
Supplement: Supplementary file 1 [file molecules-29-00252-s001.zip]

Archive with 1 entries (1 files):
- molecules-2770012-supplementary.pdf
